# Supplementary material for: Extent of Left Ventricular Mass Regression and Impact of Global Left Ventricular Afterload on Cardiac Events and Mortality after Aortic Valve Replacement
Source: J Clin Med. 2022 Dec 16;11(24):7482. doi: 10.3390/jcm11247482 (PMC9783780; doi:10.3390/jcm11247482)
Supplement: Supplementary file 1 [file jcm-11-07482-s001.zip]

Archive with 1 entries (1 files):
- jcm-2065669-supplementary.pdf
